# Supplementary material for: Visual steady state in relation to age and cognitive function
Source: PLoS One. 2017 Feb 28;12(2):e0171859. doi: 10.1371/journal.pone.0171859 (PMC5330460; doi:10.1371/journal.pone.0171859)
Supplement: S1 Data — (ZIP) [file pone.0171859.s001.zip]

Archive with 1 entries (1 files):
- Data.xls
