# Supplementary material for: Visual steady state in relation to age and cognitive function
Source: PLoS One. 2017 Feb 28;12(2):e0171859. doi: 10.1371/journal.pone.0171859 (PMC5330460; doi:10.1371/journal.pone.0171859)
Supplement: S1 Data — (ZIP) [file pone.0171859.s001.zip › Data.xls]

## Sheet: Horwitz et al.
IST2000-R (total)	IST2000-R (sentences)	IST2000-R (analogues)	IST2000-R (numbers)	ACE	SDMT	Memory, retention phase	Trail-Making A	Trail-Making B	ΔRV	ΔR ̃O	ΔR ̃P	ΔR ̃PO	ΔR ̃T	ΔR ̃F	Years of Education	Rα,V	Rγ,V	Old	Male
19	9	5	5	92	51	14	-28	-59	-0.7558	-2.1461	4.0847	8.2524	0.54627	-0.42307	12.5	4.5682	3.81238	1	1
39	11	8	20	92	56	21	-25	-42	-0.9961	-1.3205	-0.4352	-1.2326	0.23315	0.35007	11.5	4.6938	3.69772	1	1
36	9	13	14	99	57	6	-33	-64	-0.0434	0.4439	0.0391	-0.0086	0.73251	2.31876	16	1.56	1.51655	1	1
35	11	13	11	97	58	3	-23	-52	-1.2853	-3.3469	-0.7154	-0.6149	0.22019	0.37829	9.5	2.8407	1.55542	1	1
15	9	5	1	84	35	19	-31	-120	0.6341	0.3337	3.127	4.1262	0.61657	2.6877	9.5	1.4021	2.03621	1	1
39	17	14	8	94	50	2	-33	-92	-1.7848	-0.9072	-1.2319	-3.196	4.22938	1.24264	12	3.7665	1.98162	1	1
29	12	6	11	93	33	31	-50	-195	-0.6302	-2.9564	-1.3577	-1.3559	0.13196	0.47447	10.5	3.047	2.41682	1	1
31	11	6	14	100	50	12	-25	-63	-2.9349	-0.2558	-0.6234	-5.1541	6.94847	1.00908	13.5	4.047	1.11208	1	1
48	16	16	16	90	47	21	-24	-83	0.3904	1.4356	0.003	0.3752	3.51267	0.12417	15.5	0.4061	0.79645	1	1
25	10	7	8	92	34	24	-36	-79	0.8609	1.0762	-0.1574	0.445	-0.18963	0.27292	10.5	0.9278	1.78864	1	1
21	11	8	2	96	43	4	-34	-71	6.4991	16.878	3.8158	16.2128	0.7204	1.73662	11.5	1.1837	7.68277	1	1
25	11	7	7	86	41	13	-30	-75	0.0401	0.3349	0.3435	0.06	0.52308	0.20663	14.5	0.4794	0.51946	1	1
43	11	13	19	93	50	7	-30	-61	-0.2828	-0.9131	-1.0361	-0.5338	0.14029	0.87148	16	1.29	1.0072	1	1
35	16	15	4	97	43	19	-28	-78	1.6345	3.5644	0.4392	1.1533	0.1187	0.0433	12.5	0.7592	2.39369	1	1
38	14	12	12	96	38	6	-32	-66	0.954	1.6303	-0.399	0.8469	0.85042	1.1966	11.5	1.2217	2.17572	1	1
50	16	14	20	99	46	11	-31	-59	0.9706	1.3048	1.0638	1.6333	1.14027	0.32675	12.5	0.4949	1.46546	1	1
33	10	12	11	90	45	1	-27	-76	1.0339	3.6748	2.1668	2.3033	0.3656	0.26308	15.5	0.8035	1.83733	1	1
37	11	11	15	99	51	12	-29	-58	-1.0955	1.8125	0.829	-0.742	5.69784	-0.21285	10.5	2.1493	1.05381	1	1
17	12	5	0	93	43	23	-28	-96	4.9277	13.6992	0.727	7.3618	1.17876	1.50142	10.5	1.9035	6.83115	1	1
45	16	18	11	98	48	5	-27	-51	0.6499	0.5023	0.2116	1.0208	0.79462	0.32691	11.5	0.8292	1.479	1	1
49	18	17	14	93	53	9	-33	-66	-0.7728	-1.0091	-2.348	-4.4286	0.45076	0.28848	14.5	3.7199	2.94711	1	1
30	13	9	8	93	42	4	-32	-79	1.1476	3.6538	-0.0292	1.0346	2.47516	0.1138	13.5	1.1042	2.25181	1	1
13	8	4	1	90	28	36	-61	-148	-1.3406	-3.392	-0.2251	-0.5549	0.0296	-0.1519	8	3.6576	2.31694	1	1
31	15	9	7	96	29	5	-44	-127	0.6292	1.2586	-0.0432	0.3065	0.32499	0.63324	10.5	0.7863	1.41557	1	1
45	13	13	19	98	64	5	-28	-46	2.3248	4.5021	3.1819	5.3035	1.15919	1.58725	15.5	0.4141	2.73889	1	1
31	14	9	8	99	41	27	-22	-59	-1.3647	-1.9277	-0.4117	-1.9359	-0.13594	0.0628	11.5	2.5194	1.15464	1	1
38	13	11	14	97	52	27	-26	-79	0.5922	1.1493	1.1059	1.1599	-0.08888	-0.22094	12.5	1.0956	1.68777	1	1
35	14	14	7	95	35	3	-57	-107	0.4061	-0.5263	0.1701	1.5192	0.84835	0.47474	16	1.8776	2.28371	1	1
16	8	4	4	82	41	25	-45	-89	-0.391	-0.6976	0.2381	0.1886	0.45908	-0.21067	12.5	3.0468	2.65577	1	1
8	4	3	1	90	37	32	-42	-122	-1.182	0.4587	-1.5996	-4.1952	0.65067	1.38381	12.5	3.1214	1.93943	1	1
48	11	17	20	95	53	4	-23	-56	-2.1975	-1.5769	0.1975	-1.8983	0.9326	0.93853	12.5	3.2287	1.0312	1	1
26	10	10	6	93	49	20	-34	-81	3.2669	4.2435	0.8592	4.5972	0.19833	-0.39871	12.5	1.6423	4.90922	1	1
45	16	16	13	97	44	4	-24	-55	1.8511	3.9833	1.0444	2.7388	1.07424	0.38337	13.5	1.3642	3.21532	1	1
26	11	9	6	94	48	13	-51	-91	1.6537	1.6306	-0.536	0.8219	0.17766	0.32996	13.5	0.8107	2.46446	1	1
31	9	12	10	95	51	3	-26	-77	0.9237	1.5197	0.9315	1.2579	0.59415	0.37624	13.5	0.6621	1.58584	1	1
30	9	8	13	100	37	15	-44	-80	0.5748	2.5428	-0.7275	-0.4362	0.69656	0.43416	12.5	1.2826	1.85738	1	1
38	13	12	13	97	45	19	-30	-69	-1.3318	-2.4677	-0.6553	-1.5094	-0.04061	0.78205	11.5	2.927	1.59527	1	1
45	17	10	18	93	54	29	-22	-78	2.6599	5.7655	3.705	9.0088	0.35406	4.70423	14.5	0.9964	3.65621	1	1
45	15	11	19	96	43	7	-32	-71	-1.1428	-6.5159	0.5212	2.1667	-0.12136	0.34057	16	4.4456	3.30277	1	1
24	13	6	5	99	38	12	-32	-80	3.1253	6.5567	2.3552	7.9126	2.03332	0.5221	10.5	0.8107	3.93599	1	1
49	17	15	17	98	54	9	-34	-71	-1.7375	-1.3181	-0.0224	-1.5773	0.1125	0.01833	15.5	2.4343	0.69686	1	1
28	15	11	2	92	53	27	-24	-47	0.7547	0.8129	0.6296	1.3391	0.9169	0.31707	11.5	0.6573	1.412	1	1
26	13	10	3	92	44	12	-32	-65	0.3585	0.3597	0.1697	0.552	0.64686	0.74422	13.5	1.1029	1.46137	1	1
41	15	15	11	99	41	24	-34	-94	-0.9372	-1.8504	1.5623	1.2937	0.19352	-1.04797	15.5	2.5611	1.62387	1	1
27	14	7	6	93	40	28	-50	-138	-0.1873	1.1849	0.1072	-0.1812	1.07523	0.19581	10.5	2.6274	2.4401	1	1
52	16	16	20	97	44	4	-23	-63	-17.4604	-50.9289	-2.1	-31.8983	0.46511	-2.07097	17	20.0175	2.55711	1	1
40	14	10	16	99	51	7	-21	-45	-0.0188	0.5393	-0.7328	-0.5667	0.69025	1.00186	16	1.2702	1.25141	1	1
25	12	10	3	85	33	26	-50	-90	0.6338	0.5389	0.3162	1.8743	2.10893	1.8289	12.5	1.3123	1.94605	1	1
54	17	17	20	98	59	3	-24	-65	-1.9854	-1.6936	-0.7696	-2.3844	0.24787	-0.09225	15.5	2.8071	0.82173	1	1
38	16	15	7	97	72	8	-18	-56	-2.0548	-0.9205	0.6391	-1.4385	-0.0951	-0.10289	15.5	5.3323	3.27745	1	1
25	9	12	4	99	49	16	-42	-71	-0.989	-0.795	-0.8147	-1.385	-0.09106	0.5096	9.5	1.4208	0.43188	1	1
38	18	9	11	98	41	14	-35	-81	3.949	6.043	2.2523	9.2448	-0.07599	-0.32761	17	1.624	5.57306	1	1
32	15	13	4	96	49	13	-26	-75	-5.4856	-12.2783	0.2334	-5.5299	0.80385	-1.0758	17	14.2341	8.74848	1	1
50	17	16	17	98	35	10	-41	-77	0.3074	1.3536	1.0011	0.9994	-0.26351	1.2549	17	2.72	3.02747	1	1
									5.4522						17	3.2815	8.73363	0	1
									3.2896						22	2.639	5.92863	0	1
									-3.6329						21	6.3332	2.70028	0	0
									-0.1052						20	2.7791	2.67384	0	1
									6.2675						18	2.2211	8.48859	0	1
									-0.4599						20	2.6127	2.15275	0	0
									-1.3033						16.5	2.658	1.35468	0	0
									0.5426						20.5	2.5909	3.13357	0	0
									0.5719						15	0.1166	0.68856	0	1
									-0.6736						13	3.3623	2.68871	0	0
